# Supplementary material for: CCR4-NOT Transcription Complex Subunit 7 (CNOT7) Protein and Leukocyte-Associated Immunoglobulin-like Receptor-1 in Breast Cancer Progression: Clinical Mechanistic Insights and In Silico Therapeutic Potential
Source: Int J Mol Sci. 2025 Jul 24;26(15):7141. doi: 10.3390/ijms26157141 (PMC12346410; doi:10.3390/ijms26157141)
Supplement: Supplementary file 1 [file ijms-26-07141-s001.zip]

Archive with 1 entries (1 files):
- ijms-3710557-supplementary.pdf
